# Supplementary material for: Cigarette smoking, nicotine dependence and anxiety disorders: a systematic review of population-based, epidemiological studies
Source: BMC Med. 2012 Oct 19;10:123. doi: 10.1186/1741-7015-10-123 (PMC3523047; doi:10.1186/1741-7015-10-123)
Supplement: Additional file 1 — Table S1. Prospective longitudinal studies investigating influence of anxiety disorders on subsequent risk of smoking and nicotine dependence (ND). [file 1741-7015-10-123-S1.XLSX]

## Sheet: Sheet1
STUDY	Study Population	Prospective Follow Up	Definition of Anxiety Disorder Diagnosis	Definition of Smoking Status or Nicotine Dependence	Parameters Measured	Results
Breslau et al, 2003 16	Sample randomly drawn from 21-30 yrold individuals from a large HMO (general population) as part of the Detroit Epidemiologic Study (DES)(n=1007)	Prospective Followup: DES: Baseline assessment occurred in 1989 (n=1007) Follow up 1 = 1990 Follow up 2 = 1992 Follow up 3 = 1994 Follow up 4 = 1999 Follow up 5 = 2001 (Complete follow up data available for n=899) Utilised recall of age of onset of both PD and smoking to make HR adjustment	NIMH-DIS, revised to cover DSM-III-R criteria by face to face interviews for the DES	ND using DIS for DSM-III-R	Odds of ND (Prospective): Baseline PTSD vs. No Trauma exposure Lifetime PTSD vs. No Trauma exposure (using retrospective data from baseline)	Odds of ND: Adjusted OR (95% CI)*: Baseline PTSD vs. No Trauma exposure (baseline) = AOR 4.03 (2.10-7.72)* Lifetime PTSD vs. No Trauma exposure history = AHR 1.83 (1.04-3.22)* * Adjusted for gender, race and education
Brown et al, 1996 12	Data drawn from the Oregon Adolescent Depression Project. Participants at Time 1 (n=1709).	Baseline assessment occurred between 1987-1989 (n=1709) Followed up Time 2 at 1 year (n=1507)	Children were assessed at time 1 using the K-SADS and additional questions to elicit DSM-III-R diagnoses	Self Report at each assessment: Smokers dichotomised (Smoking* vs. Non-smoking) * Smoker defined as smoking >=3 episodes per week; Non-Smoking as smoking <3 episodes per week	Odds of smoking onset: AD vs. No AD	Odds of smoking onset (prospective): Unadjusted and Adjusted OR (95% CI)*: Odds of smoking onset: AD vs. No AD = OR 1.83 (0.91-3.67) Odds of smoking onset: AD vs. No AD = OR 1.78 (0.88-3.61)* Odds of smoking onset: AD vs. No AD = OR 1.34 (0.64-2.81)** * Adjusted for age, gender, race, number of biological parents in household, parental education ** Adjusted for age, gender, race, number of biolog…
Chou et al, 2011 25	Study population drawn from Nationally representative sample (NESARC), addressing only those aged 60 yrs or older (n= 8012). , community dwelling adults aged over 60 years.	Wave 1 of NESARC performed in 2000-2001. Wave 2 of NESARC performed in 2004-2005. Mean interval between waves 36.6 months (SD= 2.62)	AUDADIS-IV for DSM-IV criteria	ND using AUDADIS-IV	Odds of Incident ND: Baseline AD vs. No Baseline AD	Odds of Incident ND (prospective): PD Baseline vs. No PD Baseline = OR 1.36 (0.46-4.01) Specific Phobia Baseline vs. No Specific Phobia Baseline = OR 1.21 (0.53 - 2.75) SP Baseline vs. No SP Baseline = OR 0.66 (0.16-2.64) GAD Baseline vs. No GAD Baseline = OR 1.26 (0.41 - 3.86) PTSD Baseline vs. No PTSD Baseline = OR 0.48 (0.14-1.63)
Cuijpers et al, 2007 27	Participants aged 18-64 drawn from the NEMESIS study (Netherlands Mental Health Survey and Incidence Study), a multistage, stratified, random population sample of 90 municipalities (n=4796 at final followup)	Baseline assessment (n= 7076) Time 1 Follow up at 1 year (n= 5618) Time 2 Follow up at 3 years(n= 4796)	CIDI for DSM-III-R diagnosis	Self Report: Past year smoking assessed at Time 1 & Time 2. Categories of smokers: Non-smokers 1-9 cigarettes daily 10-19 cigarettes daily >20 cigarettes daily	AD as risk indicator of incident smoking	Risk of Smoking (Prospective): Adjusted Incident Rate Ratio (95% CI) GAD: 12 month: IRR 4.46; P<0.05 GAD: Lifetime: IRR 4.46; P<0.05
Goodwin et al, 2005 13	Participants drawn from time 3 of the Oregon Adolescent Depression Project (n=904). Participants randomly selected from 9 senior high schools in Western Oregon.	Participants initially assessed between age 14-18 (time 1), and followed for two further follow up assessments at 1 year (time 2) and at their 24th birthday (time 3)	Children were assessed at time 1 using the K-SADS and additional questions to elicit DSM-III-R diagnoses; At time 3 participants assessed with the Longitudinal Interval Follow-Up Evaluation* to elicit diagnoses to DSM-IV criteria	Self Report at each assessment: Life time cigarette use Current frequency of cigarette smoking Highest previous frequency of cigarette smoking (every day, 3-6 times per week, 1-2 times a week, not at all); From this participants divided into 4 categories: 1) daily smoking lifetime at baseline, 2) daily smoking lifetime at Time 3, 3) ever lifetime smoking at baseline and 4) ever lifetime smoking a…	Odds of Smoking at time 3: PD at time 1 vs. No PD at time 1	Odds of Smoking (Prospective): OR (95% CI): Odds of Daily smoking lifetime time 3: PD vs no PD time 1 = OR 1.9 (0.5-7.5) Odds of Ever smoking lifetime at time 3: PD vs. no PD time 1 = OR 1.1 (0.1-10.1)
Isensee et al, 2003 22	Participants drawn from the Early Developmental Stages of Psychopathology Study (EDSP), a community sample from metropolitan Munich (n= 3021) of adolescents and young adults aged 14 - 24.	Baseline assessment occurred in 1995. Follow up assessment 1 occurred between 1996/1997 - Average 19.7 months post baseline assessment Follow up assessment 2 occurred between 1998/1999.	M-CIDI for DSM-IV criteria diagnosis	Nicotine dependence: M-CIDI for DSM-IV criteria Self Report: Smoking assessment: Regular smoking defined as daily use for at least 4 weeks Smoking behavior, Age of onset, Age at commencement regular smoking: Categories of smoker: 1) Non-users (No lifetime smoking) 2) Occasional user (Have used but never daily for 4 weeks) 3) Non-dependent regular smokers (Daily smoking >4 weeks in lifetime but no…	Odds of Incident smoking: By AD status at baseline	Odds of Incident smoking (prospective): Adjusted OR (95% CI)*: Odds of Incident smoking: PD vs. No PD: Non ND smoking onset = OR 0.3 (0.0-2.3) Odds of Incident smoking: PD vs. No PD: ND smoking onset = OR 0.7 (0.0-6.0) Odds of Incident smoking: Agoraphobia vs. No Agoraphobia: Non ND smoking onset = OR 0.5 (0.1-1.7) Odds of Incident smoking: Agoraphobia vs. No Agoraphobia: ND smoking onset = OR 1.…
Johnson et al, 2000 17	Community based sample of youths (n = 688) randomly selected from upper New York State in 1975.	Initially assessed during 1983 (Mean Age 14 yrs) and followed at two subsequent time points, between 1985-86 (Mean Age 16 yrs) and 1991-1993 (Mean Age 22 yrs)	Diagnostic Interview Schedule for Children (DIS-C) to DSM-III criteria	Self Report: Cigarette Smoking categorised: < 1 pack (1-19 cigarettes day) vs. >1 pack (20+ cigarettes a day)	Odds of Smoking in Adulthood: With vs. Without Adolescent AD	Group Anxiety Disorder (Prospective) Adjusted OR (95% CI)*: Odds of Smoking in Adulthood (With vs. Without adolescent AD): OR = 0.88 (0.36-2.14)* * Adjusted for age, sex, difficult childhood temperament, alcohol and drug use, anxiety, and depressive disorders during adolescence, and parental smoking, educational level and psychopathology
Johnson et al, 2009 28	Study population drawn from Nationally representative sample (NESARC) who were followed up at both wave time points (n=34653)	Wave 1 of NESARC performed in 2000-2001. Wave 2 of NESARC performed in 2004-2005. Mean interval between waves 36.6 months (SD= 2.62)	AUDADIS-IV for DSM-IV criteria	SElf Report	Odds of daily smoking onset: Any Active (12 month AD) vs. No disorder Odds of Smoking persistence: Active AD vs. no AD	Odds of Smoking: Unadjusted and Adjusted OR (95% CI): Daily Smoking onset: 12-month AD vs. No 12-month AD = OR 0.70 (0.44-1.12) 12-month AD vs. No 12-month AD = AOR 0.62 (0.39-0.99)* Daily Smoking onset: Prior substance abuse disorder: 12-month AD vs. No 12-month AD = AOR 2.22 (1.01-4.91) No Prior substance abuse disorder: 12-month AD vs. No 12-month AD = AOR 0.43 (0.23-0.78)** Odds of Smoking Pe…
Sonntag et al, 2000 23	Participants drawn from the Early Developmental Stages of Psychopathology Study (EDSP), a community sample from metropolitan Munich (n= 3021) of adolescents and young adults aged 14 - 24.	Baseline assessment occurred in 1995. Follow up assessment 1 occurred between 1996/1997 - Average 19.7 months post baseline assessment Follow up assessment 2 occurred between 1998/1999.	M-CIDI for DSM-IV criteria diagnosis	Nicotine dependence: M-CIDI for DSM-IV criteria Self Report: Smoking assessment: Regular smoking defined as daily use for at least 4 weeks Smoking behavior, Age of onset, Age at commencement regular smoking: Categories of smoker: 1) Non-users (No lifetime smoking) 2) Occasional user (Have used but never daily for 4 weeks) 3) Non-dependent regular smokers (Daily smoking >4 weeks in lifetime but no…	Odds of smoking onset: SP vs. no SP on onset of ND and regular smoking	Odds of ND & smoking onset: Adjusted OR (95% CI)*: Odds of Incident ND: SP vs. No SP: Baseline non-user = OR 2.41 (0.3-19.33) Odds of Incident ND: SP vs. No SP: Baseline occasional user = OR 2.23 (0.90-5.52) Odds of Incident ND: SP vs. No SP: Baseline non-dependent regular smokers = OR 0.54 (0.15-1.86) Odds of Incident ND: SP vs. No SP: All Baseline non-ND combined = OR 1.19 (0.61-2.32) Odds of I…
Swendsen et al, 2010 29	Pariticipants drawn from the NCS survey, a representative population sample drawn from adults in the United States	A total of 5001 participants from the original NCS were followed up 10 years later.	M-CIDI for DSM-III-R in NCS1, DSM-IV in NCS 2	M-CIDI	Prospective odds of smoking onset: AD vs. no AD at baseline Prospective odds of onset ND: AD vs. no AD at baseline	Odds of Smoking: Adjusted OR (95% CI)*: Odds of Daily Smoking Onset: Grouped AD vs. No Grouped AD = 1.9 (1.3-2.8) PD vs. No PD (baseline) = OR 2.0 (1.1-3.8) SP vs. No SP (baseline) = OR 1.6 (1.0-2.5) GAD vs. No GAD (baseline) = OR 3.0 (1.2-7.6) Specific Phobia vs. No Specific Phobia = OR 1.9 (1.2-2.9) PTSD vs. No PTSD = OR 1.8 (0.8-4.1) Agoraphobia vs. No Agoraphobia = OR 1.4 (0.9-2.2) Odds of ND…
Woodward et al, 2001 24	New Zealand birth cohort from 1977 as part of the Christchurch Health and Development Study (CHDS). Of the original 1265 children selected for cohort, this analysis represented 964 young people for whom data on anxiety disorder measures at age 15-16 was available.	Data utilised from followups: Age 15 and Age 16 assessing anxiety disorder diagnosis in age range 14-16; Age 18 and Age 21 for Mental Health Outcomes in age range (16-21)	Self report symptoms utilising the DIS-C based upon DSM-III criteria at Age 15 & 16 followup; CIDI and custom written survey items designed to assess DSM-IV criteria at Age 18 & 21 followup.	Nicotine Dependence: Custom written survey items to reflect DSM -IV diagnostic criteria	Rates of ND at follow up (Ages 16-21) per AD status (Age 14-16) Linear Associations between AD diagnosis at Ages 14-16 with subsequent ND at Ages 16-21	% Rate of ND at followup (Ages 16-21): No AD at (14-16) = 25.3%, 1 AD (14-16) = 32.3%, 2 AD (14-16) = 26.2, 3+ AD's (14-16) = 46.2%. Mantel-Haenszel χ2 test of linearity* - P<0.05 *Significance confounded to non-significance by modifying effects of: childhood sexual abuse, alcohol abuse, parental changes and deviant peer affiliations.
