# Supplementary material for: Cigarette smoking, nicotine dependence and anxiety disorders: a systematic review of population-based, epidemiological studies
Source: BMC Med. 2012 Oct 19;10:123. doi: 10.1186/1741-7015-10-123 (PMC3523047; doi:10.1186/1741-7015-10-123)
Supplement: Additional file 2 — Table S2. Prospective longitudinal studies investigating influence of smoking and nicotine dependence (ND) on subsequent risk of anxiety disorders. [file 1741-7015-10-123-S2.XLSX]

## Sheet: Sheet1
STUDY	Study Population	Prospective Follow Up	Definition of Anxiety Disorder Diagnosis	Definition of Smoking Status or Nicotine Dependence	Parameters Measured	Results
Breslau et al, 1999 14	Sample randomly drawn from 21-30 yrold individuals from a large HMO (general population) as part of the Detroit Epidemiologic Study (DES)(n=1007) ; and Participants a part of the National Comorbidity Survey (NCS), a stratified, multistage probability sample of US non-institutionalised residents age 15-54. Respondents (n= 4411) who undertook the tobacco use component of the NCS survey were include…	Prospective Followup: DES: Baseline assessment occurred in 1989 (n=1007) Follow up 1 = 1990 Follow up 2 = 1992 Follow up 3 = 1994 (Complete follow up data available for n=974)	NIMH-DIS, revised to cover DSM-III-R criteria by face to face interviews for the DES; and M-CIDI for DSM-III-R criteria (NCS)	Self Report Smoking: Daily smoking = smoking daily for >=1 month	HR of PD onset: Prior Daily smoking vs. Prior No Daily smoking Prior daily smokers who continued to smoke vs. Prior daily smokers who didn't continue to smoke Prior daily smokers who quit vs. Prior daily smokers who didn't quit	HR of PD onset: Adjusted HR (95% CI)*: DES: Prior daily smoking vs. No prior daily smoking = HR 4.73 (2.36-9.49)*, HR 13.13 (4.41-39.10)** DES: Prior daily smokers who continued to smoke vs. Prior daily smokers who didn't continue to smoke = HR 14.46 (4.81 -43.5)** DES: Prior daily smokers who quit vs. Prior daily smokers who didn't quit = HR 0.51 (0.12-2.28)** NCS: Prior daily smoking vs. No pri…
Chou et al, 2011 25	Study population drawn from Nationally representative sample (NESARC), addressing only those aged 60 yrs or older (n= 8012). , community dwelling adults aged over 60 years.	Wave 1 of NESARC performed in 2000-2001. Wave 2 of NESARC performed in 2004-2005. Mean interval between waves 36.6 months (SD= 2.62)	AUDADIS-IV for DSM-IV criteria	ND using AUDADIS-IV	Odds of Incident AD: Baseline ND vs. No Baseline ND	Odds of Incident AD (prospective): OR (99% CI): PD: ND Baseline vs. No ND Baseline = OR 1.07 (0.32-3.58) Specific Phobia: ND Baseline vs. No ND Baseline = OR 1.69 (0.73-3.94) SP: ND Baseline vs. No ND Baseline = OR 2.76 (0.84-9.07) GAD: ND Baseline vs. No ND Baseline = OR 1.20 (0.53-2.71)
Cuijpers et al, 2007 27	Participants aged 18-64 drawn from the NEMESIS study (Netherlands Mental Health Survey and Incidence Study), a multistage, stratified, random population sample of 90 municipalities (n=4796 at final followup)	Baseline assessment (n= 7076) Time 1 Follow up at 1 year (n= 5618) Time 2 Follow up at 3 years(n= 4796)	CIDI for DSM-III-R diagnosis	Self Report: Past year smoking assessed at Time 1 & Time 2. Categories of smokers: Non-smokers 1-9 cigarettes daily 10-19 cigarettes daily >20 cigarettes daily	Incident Rate Ratios of AD's: Smoking at time 1 vs. Non smoking at time 1	Grouped & Individual AD’s (prospective) Adjusted Incident Rate Ratio (95% CI)* of new onset AD: Grouped AD: Smoking at Time 1 vs. Non Smoking at Time 1 = IRR 1.88 (1.15-3.06)*, p<0.05 Grouped AD: Smoking at Time 1 vs. Non Smoking at Time 1 = IRR 1.77 (1.10-2.86)** p<0.05 GAD: Smoking at Time 1 vs. Non Smoking at Time 1 = IRR 4.57 (1.53-13.67)* p<0.01 GAD: Smoking at Time 1 vs. Non Smoking at Time…
Goodwin et al, 2005 13	Participants drawn from time 3 of the Oregon Adolescent Depression Project (n=904). Participants randomly selected from 9 senior high schools in Western Oregon.	Participants initially assessed between age 14-18 (time 1), and followed for two further follow up assessments at 1 year (time 2) and at their 24th birthday (time 3)	Children were assessed at time 1 using the K-SADS and additional questions to elicit DSM-III-R diagnoses; At time 3 participants assessed with the Longitudinal Interval Follow-Up Evaluation* to elicit diagnoses to DSM-IV criteria	Self Report at each assessment: Life time cigarette use Current frequency of cigarette smoking Highest previous frequency of cigarette smoking (every day, 3-6 times per week, 1-2 times a week, not at all); From this participants divided into 4 categories: 1) daily smoking lifetime at baseline, 2) daily smoking lifetime at Time 3, 3) ever lifetime smoking at baseline and 4) ever lifetime smoking a…	Odds of Individual AD's at time 3: Daily smoking at time 1 & Ever smoking at time 1 vs. Never smoking time 1	Individual Anxiety Disorder (Prospective) OR (95% CI): Odds of PD at time 3: Daily smoking time 1 vs. No Daily smoking) = OR 5.1 (2.4-10.5), p<0.05 Odds of PD at time 3: Ever smoking at time 1 vs. Never smoking at time 1 = OR 1.8 (0.4 - 8.8) Odds of Specific Phobia at time 3: Daily smoking time 1 vs. No Daily smoking time 1 = OR 1.7 (.6-4.6) Odds of SP at time 3: Daily smoking time 1 vs. No Daily…
Isensee et al, 2003 22	Participants drawn from the Early Developmental Stages of Psychopathology Study (EDSP), a community sample from metropolitan Munich (n= 3021) of adolescents and young adults aged 14 - 24.	Baseline assessment occurred in 1995. Follow up assessment 1 occurred between 1996/1997 - Average 19.7 months post baseline assessment Follow up assessment 2 occurred between 1998/1999.	M-CIDI for DSM-IV criteria diagnosis	Nicotine dependence: M-CIDI for DSM-IV criteria Self Report: Smoking assessment: Regular smoking defined as daily use for at least 4 weeks Smoking behavior, Age of onset, Age at commencement regular smoking: Categories of smoker: 1) Non-users (No lifetime smoking) 2) Occasional user (Have used but never daily for 4 weeks) 3) Non-dependent regular smokers (Daily smoking >4 weeks in lifetime but no…	Odds of Incident AD: By smoking status at baseline	Odds of Incident AD (prospective): Adjusted OR (95% CI)*: Odds of Incident PD: Occasional User (baseline) vs. Non User (baseline) = OR 0.3 (0-1.3) Odds of Incident PD: Non ND smoker (baseline) vs. Non User (baseline) = OR 1.1 (0.2-5.7) Odds of Incident PD: ND smoker (baseline) vs. Non User (baseline = OR 3.3 (1.0-10.5), p<0.05** Odds of Incident PD: Adjusted HR (95% CI): ND vs. no ND baseline: HR…
Johnson et al, 2000 17	Community based sample of youths (n = 688) randomly selected from upper New York State in 1975.	Initially assessed during 1983 (Mean Age 14 yrs) and followed at two subsequent time points, between 1985-86 (Mean Age 16 yrs) and 1991-1993 (Mean Age 22 yrs)	Diagnostic Interview Schedule for Children (DIS-C) to DSM-III criteria	Self Report: Cigarette Smoking categorised: < 1 pack (1-19 cigarettes day) vs. >1 pack (20+ cigarettes a day)	Odds of AD occurrence in Adulthood: Smoking >1 pack vs. Smoking <1 pack daily in adolescence	Group Anxiety Disorder (Prospective) Adjusted OR (95% CI)*: Odds of Adult AD: Smoking > 1 pack vs. Smoking <1 pack = OR 10.78 (1.48-78.55) Odds of Adult GAD: Smoking > 1 pack vs. Smoking <1 pack = OR 5.53 (1.84-16.66) Odds of Adult OCD: n/a Odds of Adult PD: Smoking > 1 pack vs. Smoking <1 pack = OR 15.58 (2.31-105.14) Odds of SP: Smoking > 1 pack vs. Smoking <1 pack = OR 0.44 (0.04-4.62) * Adjus…
