# Supplementary material for: Cigarette smoking, nicotine dependence and anxiety disorders: a systematic review of population-based, epidemiological studies
Source: BMC Med. 2012 Oct 19;10:123. doi: 10.1186/1741-7015-10-123 (PMC3523047; doi:10.1186/1741-7015-10-123)
Supplement: Additional file 3 — Table S3. Quasiprospective studies investigating influence of anxiety disorders on subsequent risk of smoking and nicotine dependence (ND). [file 1741-7015-10-123-S3.XLSX]

## Sheet: Sheet1
STUDY	Study Population	Prospective/Retrospective Follow up Process	Definition of Anxiety Disorder Diagnosis	Definition of Smoking Status or Nicotine Dependence	Parameters Measured	Results
Breslau et al, 1999 14	Sample randomly drawn from 21-30 yrold individuals from a large HMO (general population) as part of the Detroit Epidemiologic Study (DES)(n=1007) ; and Participants a part of the National Comorbidity Survey (NCS), a stratified, multistage probability sample of US non-institutionalised residents age 15-54. Respondents (n= 4411) who undertook the tobacco use component of the NCS survey were include…	Prospective Followup: DES: Baseline assessment occurred in 1989 (n=1007) Follow up 1 = 1990 Follow up 2 = 1992 Follow up 3 = 1994 (Complete follow up data available for n=974)	NIMH-DIS, revised to cover DSM-III-R criteria by face to face interviews for the DES; and M-CIDI for DSM-III-R criteria (NCS)	Self Report Smoking: Daily smoking = smoking daily for >=1 month	Odds of smoking onset: Prior PD vs. No Prior PD	Risk of smoking onset (prospective): Adjusted HR (95% CI)*: DES: Prior PD vs. No Prior PD = HR 2.20 (1.10-4.42)*, HR 0.82 (0.20-3.39)** NCS: Prior PD vs. No Prior PD = HR 1.06 (0.54-2.08)** *Adjusted for gender ** Adjusted for gender and major depressive disorder
Breslau et al, 2004 30	Participants a part of the National Comorbidity Survey (1), a stratified, multistage probability sample of US non-institutionalised residents age 15-54. Respondents (n= 4411) who undertook the tobacco use component of the NCS survey were included.	Retrospective age of disorder onset.	Modified CIDI for DSM-III-R	Smokers self report: Onset of daily smoking: Age when first smoked daily for >=1 month Onset of ND: Age at which symptoms of dependence first endorsed in those with DSM-III-R ND Persistent smokers: Smokers who smoked "fairly" regularly within the year preceding interview	Odds of Smoking: Pre-exisiting Anxiety Disorders (Onset >1yr prior to daily smoking onset) vs. No Pre-existing Anxiety Disorder Pre-exisiting Anxiety Disorders - Currently Active (Onset >1yr prior to daily smoking onset) vs. No Pre-existing Anxiety Disorder Pre-exisiting Anxiety Disorders - Currently Not Active (Onset >1yr prior to daily smoking onset) vs. No Pre-existing Anxiety Disorder Odds of…	Odds of daily smoking (N=4414): Adjusted OR (95% CI)*: Agoraphobia: Any pre-existing disorder vs. no disorder = OR 1.3 (0.8-1.9) Any current pre-existing disorder vs. no disorder = OR 1.4 (0.9-2.2) Any not current pre-existing disorder vs. no disorder = OR 0.1 (0.1-0.4), p<0.05 GAD: Any pre-existing disorder vs. no disorder = OR 1.9 (1.05-3.7), p<0.05 Any current pre-existing disorder vs. no diso…
Costello et al, 1999 32	Data from the Great Smoky Mountains Study (GSMS), a longitudinal study of 4500 children and adolescents, recruited from a representative sample of 9-, 11- and 13 yr olds from North Carolina. Multiple waves of data were collapsed to form 3 month substance use and psychiatric diagnoses.	Retrospective age of disorder onset	Child and Adolescent Psychiatric Assessment administered to assess DSM-III-R & DSM-IV criteria	Child or Parental report of smoking: Cigarette smoking present if child smoked on average >=1 cigarette a day for 3 months	Age of onset of smoking: Anxiety disorder vs. no disorder	Risk of smoking onset: Prevalence and significance testing: GIRLS: Age of smoking onset: Group Anxiety Disorders vs. No Disorder = 13.6 vs. 12.9, p<0.05 BOYS: Age of smoking onset: Group Anxiety Disorders vs. No Disorder = 13.3 vs. 12.0, p<0.05
Koenen et al, 2005 31	Sample drawn from national VET registry, a male-male twin pair registry of vietnam veterans where both siblings subsequently served in the Vietnam war era. Data taken from the Harvard Twin Study of Drug Abuse and Dependence (n=6744).	Retrospective data of age of onset utilised from the DISC to undertake prospective predictions	DISC 3 for DSM-III-R criteria	ND by DISC-3 for DSM-III-R criteria	Odds of ND onset: PTSD vs. no PTSD	Odds of ND onset: Adjusted OR (95% CI)*: PTSD vs. No PTSD = OR 1.73 (1.38- 2.17)*, p<.001 * Time dependent covariates were conduct disorder, major depression, alcohol and drug abuse/dependence * Estimates for ND were adjusted for zygosity, minority race, father did not graduate from high school, mother did not graduate from high school, maternal/paternal depression, maternal/paternal alcohol prob…
