# Supplementary material for: Cigarette smoking, nicotine dependence and anxiety disorders: a systematic review of population-based, epidemiological studies
Source: BMC Med. 2012 Oct 19;10:123. doi: 10.1186/1741-7015-10-123 (PMC3523047; doi:10.1186/1741-7015-10-123)
Supplement: Additional file 5 — Table S5. Cross-sectional studies investigating associations between anxiety disorders, nicotine dependence (ND) and smoking. [file 1741-7015-10-123-S5.XLSX]

## Sheet: Sheet1
STUDY	Study Population	Definition of Anxiety Disorder Diagnosis	Definition of Smoking Status or Nicotine Dependence	Parameters Measured	Results
Acierno et al 1996 35	Sample drawn from the National Women's Study, a national household probability sample (n= 4008) adult women in the United States. This study utilised wave 3 assessment (n= 3006)	National Women’s Study PTSD module for DSM-III-R criteria Current PTSD = present during 6 months prior to Wave 3 assessment	Self Report smoking: Lifetime smoking = yes to "have you ever smoked cigarettes, at least occasionally?" Current smoking = yes to "do you currently smoke cigarettes, at least occasionally?"	Risk of smoking: Lifetime smoking: Lifetime PTSD vs. no Lifetime PTSD Current smoking: Lifetime PTSD vs. No Lifetime PTSD Current PTSD vs. No Current PTSD	Risk of smoking: Adjusted OR (95% CI)*: Lifetime smoking: Lifetime PTSD vs. No Lifetime PTSD = OR 2.25 (1.78-2.84)*, p<0.01 Current smoking: Lifetime PTSD vs. No Lifetime PTSD = OR 2.16 (1.373 -2.70)*, p<0.01, OR 1.34 (1.04-1.71)**, p<0.05 Current PTSD vs. No Current PTSD = OR 2.28 (1.62-3.22)*, p<0.01 * Adjusted for race and education status ** Adjusted for race and education status, OR after st…
Acierno et al, 2000 34	Sample drawn from the National Survey of Adolescents (n=4023). Adolescents aged 12-17 from the US.	PTSD using a modified National Womens Study PTSD module to DSM-IV criteria	Self Report: Curent Smoking = Smoking at least 15 of the last 30 days (yes/no)	Odds of smoking: PTSD vs. no PTSD by gender	Odds of Smoking: Unadjusted OR (95% CI): Boys: Odds of Smoking PTSD vs. no PTSD = OR 2.10, p<0.05 Girls: Odds of Smoking PTSD vs. no PTSD = OR 4.22, p<0.001 When analysis are incorporated into a multivariate analysis including age, race, familial drug and alcohol problems, physical assault and sexual assault and witnessed violence, a diagnosis of PTSD no longer predicts smoking status for either …
Breslau 1995 36	Random sample of 1200 people drawn from 400,000 members of HMO’s in southeast Michigan, Age 21-30 yrs.	NIMH-DIS, revised to cover DSM-III-R criteria by face to face interviews	Smoking: Smokers = Respondents who ever smoked for >=1 month ND: From the DIS for DSM-III_R criteria	Co-morbidity between Grouped Anxiety Disorders and ND (Odds Ratios) Risk of Anxiety Disorders (grouped): ND smokers vs. non smokers Non ND smokers vs. non smokers	Risk of ND: Adjusted OR (95% CI)*: MEN: Grouped Anxiety Disorder: ND vs. No ND = OR 2.2 (1.3-3.9), p<0.05 FEMALES: Grouped Anxiety Disorder: ND vs. No ND = OR 2.6 (1.8-3.9), p<0.05 ALL: Grouped Anxiety Disorder: ND smoker vs. non smoker = OR 2.4 (1.7-3.5), p<0.05* Grouped Anxiety Disorder: Non ND smoker vs. non smoker = OR 1.4 (1.0-2.0) * Adjusted for gender and other substance abuse
Breslau et al, 1991 37	21-30 year old individuals drawn from a large HMO (general population) as part of the Detroit Epidemiologic Study (N=1007)	NIMH-DIS, revised to cover DSM-III-R criteria by face to face interviews	Nicotine Dependence defined according to DSM -III-R criteria.	Risk of AD occurrence: Mild ND vs. non-ND; Moderate ND vs. non-ND	Grouped Anxiety Disorders Unadjusted OR (95% CI): Mild ND vs None: OR (95%CI) = 1.63 (1.10-2.42) Mod vs. None: OR (95%CI) = 4.63 (2.84-7.53) Adjusted* OR (95% CI): Mild vs. None: OR (95% CI) = 1.46(0.97-2.21) Mod vs none: OR (95% CI) = 4.18 (2.51-6.96) Any Dependence = OR (95%CI) = 2.03 (1.39-2.97) *OR’s adjusted for gender and other substance use
Breslau et al, 1999 14	Sample randomly drawn from 21-30 yrold individuals from a large HMO (general population) as part of the Detroit Epidemiologic Study (DES)(n=1007) ; and Participants a part of the National Comorbidity Survey (NCS), a stratified, multistage probability sample of US non-institutionalised residents age 15-54. Respondents (n= 4411) who undertook the tobacco use component of the NCS survey were include…	NIMH-DIS, revised to cover DSM-III-R criteria by face to face interviews for the DES; and M-CIDI for DSM-III-R criteria (NCS)	Self Report Smoking: Daily smoking = smoking daily for >=1 month	Lifetime association between Daily smoking & PD	Lifetime association between Daily Smoking & PD: Adjusted OR (95% CI)*: DES: Daily Smoking & PD = OR 4.24 (2.23-8.06)* NCS: Daily Smoking & PD = OR 1.60 (1.27-2.18)* *Adjusted for gender ** Adjusted for gender and major depressive disorder
Brown et al, 1996	Data drawn from the Oregon Adolescent Depression Project. Participants at Time 1 (n=1709).	Children were assessed at time 1 using the K-SADS and additional questions to elicit DSM-III-R diagnoses	Self Report at each assessment: Smokers dichotomised (Smoking* vs. Non-smoking) * Smoker defined as smoking >=3 episodes per week; Non-Smoking as smoking <3 episodes per week	Odds of smoking: AD vs. No AD	Odds of smoking (cross-sectional): Unadjusted and Adjusted OR (95% CI)*: Odds of smoking: AD vs. No AD = OR 1.11 (0.62-1.99) Odds of smoking: AD vs. No AD = OR 0.98 (0.54-1.77)* Odds of smoking: AD vs. No AD = OR 0.65 (0.33-1.27)** * Adjusted for age, gender, race, number of biological parents in household, parental education ** Adjusted for age, gender, race, number of biological parents in hous…
Carroll et al, 2009 38	Sample drawn from the Vietnam Experience Study, a cross-sectional analysis of military personal from the Vietnam War Era (1964-1977) (n= 4256)	DIS (v3A) for DSM III criteria.	Smoking status ascertained "using standard questions" Correlation between smoking and GAD. Direct correlation not reported in actual study - only in discussion text. Correlation GAD & Smoking:	Correlation between smoking and GAD. Direct correlation not reported in actual study - only in discussion text	Correlation GAD & Smoking: Comparative significance testing only: Current Smokers: GAD vs. No GAD = p<0.001 (Results reported in discussion only - no further information)
Costello et al, 1999 32	Data from the Great Smoky Mountains Study (GSMS), a longitudinal study of 4500 children and adolescents, recruited from a representative sample of 9-, 11- and 13 yr olds from North Carolina. Multiple waves of data were collapsed to form 3 month substance use and psychiatric diagnoses.	Child and Adolescent Psychiatric Assessment administered to assess DSM-III-R & DSM-IV criteria	Child or Parental report of smoking: Cigarette smoking present if child smoked on average >=1 cigarette a day for 3 months	Prevalance of smoking: Anxiety disorder vs. no disorder	Prevalence of smoking: Prevalence and significance testing: GIRLS: Prevalence of smoking: Grouped Anxiety Disorders vs. No Disorder = 12.8% vs. 8.2% BOYS: Prevalence of smoking: Grouped Anxiety Disorders vs. No Disorder = 16.1% vs. 11.5%
Cougle et al, 2010 39	Study population drawn from the National Comorbidity Study Replication (NCS-R), a representative sample of English speaking adults from the United States (n= 5692). Interviewed between 2001-2003.	WMH-CIDI for DSM-IV criteria	Self report smoking: Categories: Lifetime smoking = Ever smoked tobacco daily or nearly daily for at least 2 months 12 month smoking (Yes) = Smoking at >= 300 days in last 12 months Heavy smoking = >=20 cigarettes on typical day during past 12 months or during year that most heavily smoked WMH-CIDI utilised to determine 12-month and lifetime DSM-IV ND.	Risk of Smoking & Quitting: AD vs. no AD (same diagnosis)	Risk of smoking: Unadjusted & Adjusted OR (95% CI)*: SP: Lifetime ever smoked daily AD vs. Lifetime ever smoked daily (not AD) = OR 1.43 (1.22-1.67), p<0.01; AOR 1.23 (1.06-1.43)*, p<0.05, AOR 1.01 (0.87-1.18)** Lifetime smoked heavily AD vs. Lifetime smoked heavily (not AD) = OR 1.57(1.37-1.80), p<0.01; AOR 1.45 (1.24-1.70)*, p<0.01; AOR 1.19 (1.01-1.39)**, p<0.05 ND AD vs. ND (not AD) = OR 2.59…
Cuijpers et al, 2007 27	Participants aged 18-64 drawn from the NEMESIS study (Netherlands Mental Health Survey and Incidence Study), a multistage, stratified, random population sample of 90 municipalities (n=4796 at final followup)	CIDI for DSM-III-R diagnosis	Self Report: Past year smoking assessed at Time 1 & Time 2. Categories of smokers: Non-smokers 1-9 cigarettes daily 10-19 cigarettes daily >20 cigarettes daily	Cross sectional risk of smoking by AD diagnosis (12month and lifetime diagnosis).	Risk of smoking: Relative Risk (95% CI): Relative Risk of Smoking: 12 month Grouped AD vs. population= RR: 1.33 (1.18-1.50) p<0.001; Relative Risk of Smoking: Lifetime Grouped AD vs. population= RR 1.26 (1.15-1.37 p<0.001) Relative Risk of smoking: 12 month GAD vs. population = RR 1.46 (0.99-2.15) NS; Relative Risk of smoking: Lifetime GAD vs. population = RR 1.33 (1.11-1.59) p<0.01 Relative Risk…
Degenhardt et al, 2001 40	Adults drawn from a representative sample of the Australian population (n=10641)	CIDI for DSM-IV	Self Report: Never Smoker Former Smoker Current Smoker	Risk of AD occurrence by smoking rates	Grouped Anxiety Disorders Unadjusted OR (95% CI): Former Smokers vs. Never Smokers: OR (95% CI) = 1.13 (0.92-1.40) Current smokers vs. Never smokers: OR (95% CI) = 2.54 (2.13-3.03) Adjusted OR (95% CI)*: Former Smokers vs. Never Smokers: OR (95% CI) = 1.01 (0.79-1.28) Current smokers vs. Never smokers: OR (95% CI) = 1.50 (1.21-1.87) *Adjusted for gender, age, education, marital status, employment…
Dierker et al, 2007 42	Sample of Puerto Rican adolescents Age 11-17 yrs (n=498) selected from random sample of 8568 children who received mental health and substance abuse services through the public health system and through private sector Managed Behavioral Health Organizations between Jan 1 1998 and May 31 1998.	Spanish Diagnostic Interview Schedule for Children (DISC-IV) for DSM-IV criteria - Both parents (DISC-P) and youths (DISC-Y) were interviewed.	Tobacco module of DISC-Y utilised to determine lifetime and past year smoking information. Smokers categorised into: 1) Never users 2) Experimenters (>=1 use, No weekly use) 3) Regular users (Weekly use for 1 month, no Nicotine Dependence) 4) Nicotine Dependent	Risk of smoking: AD vs. No AD	Group Anxiety Disorders (cross-sectional) Unadjusted and Adjusted OR (95% CI)*: Risk of smoking: AD vs. No AD: Experimenters vs. Never users = OR 1.3 (0.73-2.14) Risk of smoking: AD vs. No AD: Experimenters vs. Never users = OR 1.0 (0.54-1.95)* Risk of smoking: AD vs. No AD: Non ND regular smokers vs. Never users = OR 2.6 (1.43-4.68) p<0.001 Risk of smoking: AD vs. No AD: Non ND regular smokers v…
Dierker et al, 2008 41	Sample drawn from the National Epidemiologic Survey of Alcohol Related Conditions (NESARC). Data utilised is from Adults age 18-25.	AUDADIS-IV for DSM-IV Criteria	AUDADIS-IV for ND	Odds of 12 month ND: AD vs. No AD	Odds of ND: Unadjusted and Adjusted OR (95% CI): Odds of ND: Lifetime GAD vs. no GAD = OR 2.8 (1.55-5.02); AOR 1.3 (0.57-2.77)* Lifetime PD vs. No PD= OR 3.6 (2.12-5.96); AOR 1.5 (0.79-2.96)* Lifetime SP vs. No SP = OR 3.4 (1.94-6.07); AOR 1.5 (0.74-2.87)* Lifetime Specific Phobia vs. No Specific Phobia: OR 3.4 (2.37-4.93); AOR 1.8 (1.16-2.88)* * Adjusted for other psychiatric disorders, smoking …
Durai et al 2011 43	Sample drawn from US army veterans across multiple US centres (n=17250). All participants aged 65yrs and older and male and identified as suffering from depression, anxiety or at-risk drinking behavior.	Composite diagnosis established using the Veterans Health Administration Clinical Guidelines for Major Depressive Disorder including Comorbidities of Substance Use and PTSD (1997). Utilised a total of 4 questions - 1 from the Quick Diagnostic schedule and 3 from the PTSD check list	Current smoking status (yes/no). Definition not provided	Risk of smoking: PTSD vs. No PTSD (Combines No Trauma and No Trauma/PTSD groups)	Risk of smoking: Adjusted OR (95% CI)*: Risk of smoking: PTSD vs. No PTSD = OR 2.0 (1.5-2.8) *Adjusted for study site
Farrell et al, 2003 44	National Households survey, UK: 10, 018 individuals in private households, 755 permanent institution residents, 1061 national survey homeless individuals.	CIS-R for ICD-10 criteria. Scores >12 classified as "Mixed AD"; algorithms utilised to establish individual AD diagnosis from CIS-R. DIS adopted for ND diagnosis to ICD-10 criteria	DIS adopted for ND diagnosis to ICD-10 criteria	Prevalence of AD: ND vs. non ND Prevalence of smoking: AD by category of smoking	Risk of AD: Prevalence and significant testing: Mixed AD: ND vs. non ND = 10.2% vs. 6.2%, p<0.001 GAD: ND vs. non ND = 4.1% vs. 2.4%, p<0.001 Phobia: ND vs. non ND = 1.5% vs. 0.8%, p<0.001 PD: ND vs. non ND = 1.5% vs. 0.5%, p<0.001
Glassman et al, 1990 45	Sample drawn randomly from the St Louis Epidemiological Catchment Area Sample (n=3213)	DIS for DSM-III criteria	Self Report Smoking: Smokers = Ever smoked daily for > 1 month	Risk of smoking: AD vs. No AD (Including and Excluding patients with MDD)	Risk of smoking: Unadjusted OR (95%): Smoking: PD vs. No PD (Including MDD diagnosis) = OR 1.57 (0.86-2.84) PD vs. No PD (Excluding MDD diagnosis) = OR 2.13 (0.81-5.65) OCD vs. No OCD (Including MDD diagnosis) = OR 1.33 (0.80-2.24) OCD vs. No OCD (Excluding MDD diagnosis) = OR 1.74 (0.87-3.51) Agoraphobia vs. No Agoraphobia (Including MDD diagnosis) = OR 1.76 (1.20-2.56) Agoraphobia vs. No Agorap…
Grabe et al, 2001 46	Sample (n=4075) drawn randomly from residents aged 18-64yrs from general population of Northern German city of Lubeck	M-CIDI for DSM-IV criteria	ND by WHO-CIDI for DSM-IV criteria	Risk of ND: OCD vs. no OCD (by gender)	Risk of ND: Adjusted OR (95% CI)*: Males: No comorbid ND and OCD cases Females: OCD vs. No OCD = 7.5 (2.9-20)*, p<0.05 *Adjusted for age
Grant et al, 2004 47	Sample of civilian, non-institutionalised people aged 18yrs and older from the USA, drawn from the National Institute on Alcohol Abuse and Alcoholism's (NIAAA) 2001-2002 National Epidemiologic Survey on Alcohol and Related Conditions (NESARC) (n= 43093)	Computerised survey module of the NIAAA Alcohol Use Disorder and Associated Disabilities Interview Schedule-DSM-IV (AUDADIS-IV) for DSM-IV criteria	ND by the AUDADIS-IV for DSM-IV criteria Self report smoking: Lifetime smokers = smoked at least 100 cigarettes in lifetime Current smokers = smoked during year preceeding interview Total number of cigarettes calculated from (how often did you smoke / how many cigarettes when you did smoke?)	Risk of Individual AD: ND vs. no ND (by gender)	Risk of Grouped & Individual AD: Unadjusted OR (95% CI): Grouped AD: ND vs. no ND (All) = OR 2.7 (2.4-3.0) ND vs. no ND (MALES) = OR 2.8 (2.4-3.3) ND vs. no ND (FEMALES) = OR 2.9 (2.5-3.3) PD with Agoraphobia: ND vs. no ND (All) = OR 4.6 (3.4-6.2) ND vs. no ND (MALES) = OR 4.1 (2.4-7.0) ND vs. no ND (FEMALES) = OR 5.2 (3.6-7.5) PD without Agoraphobia: ND vs. no ND (All) = OR 3.9 (3.2-4.8) ND vs. …
Grant et al, 2005 48	Sample of civilian, non-institutionalised people aged 18yrs and older from the USA, drawn from the National Institute on Alcohol Abuse and Alcoholism's (NIAAA) 2001-2002 National Epidemiologic Survey on Alcohol and Related Conditions (NESARC) (n= 43093)	Diagnosis assessed using the AUDADIS-IV for DSM-IV criteria	Nicotine Dependence measured using the AUDADIS-IV	Risk of ND: GAD (12 month and Lifetime) vs. No GAD	Risk of ND: Adjusted OR (95% CI)*: 12month GAD: ND vs. no ND = AOR 2.9 (2.34-3.52)* Lifetime GAD: ND vs. no ND = OR 2.5 (2.15-2.88) *Adjusted for age, race-ethnicity, sex, marital status, education, income, urbanicity, region of country
Gwynn et al, 2008 49	Sample drawn from the NYC-HAYNES study, a population based cross sectional survey of New York City's non-institutionalised adult residents aged 20yrs or older. Participants included in this study (n=1817) were those who completed mental health diagnostic assessment..	WHO CIDI for DSM-IV & ICD-10 criteria	Smoking assessed through an audio-computer assisted self-interview. No actual definition provided.	Risk of Smoking: GAD vs. No Diagnosis of GAD or MDD (Major Depressive Disorder)	Risk of Smoking: Prevalence (95% CI) and significance testing: Current Smoking: GAD vs. No GAD/MDD = 49% (33.9-64.2) vs. 21% (18.7-23.3), p<0.01
Hapke et al, 2005 50	Sample drawn randomly from residents aged 18-64yrs from general population of Northern German city of Lubeck (n= 4072)	M-CIDI for DSM-IV criteria	Self Report Smoking: Current smokers = at least 1 cigarette/day for >= 4 weeks within the previous 4 weeks Former smokers = at least 1 cigarette/day >= 4 weeks but not in previous 4 weeks Never smokers = never smoked at least 1 cigarette/day for period of >=4 weeks Quit Rates = % of smokers who did not continue smoking in last 4 weeks.	Risk of Smoking & Quitting PTSD vs. No Traumatic Experience History (by Gender)	Risk of Smoking: Adjusted OR (95% CI)*: Ever Smoking: ALL: PTSD vs. No Trauma History = OR 2.12 (1.16-3.90)* Males: PTSD vs. No Trauma History = OR 1.49 (0.4-5.60)* Females: PTSD vs. No Trauma History = OR 2.79 (1.4-5.58)* Current Smoking: All: PTSD vs. No Trauma History = OR 2.76 (1.60-4.77)* Males: PTSD vs. No Trauma History = OR 2.42 (0.75-7.74)* Females: PTSD vs. No Trauma History = OR 3.10 (…
Isensee et al, 2003 22	Participants drawn from the Early Developmental Stages of Psychopathology Study (EDSP), a community sample from metropolitan Munich (n= 3021) of adolescents and young adults aged 14 - 24.	M-CIDI for DSM-IV criteria diagnosis	Nicotine dependence: M-CIDI for DSM-IV criteria Self Report: Smoking assessment: Regular smoking defined as daily use for at least 4 weeks Smoking behavior, Age of onset, Age at commencement regular smoking: Categories of smoker: 1) Non-users (No lifetime smoking) 2) Occasional user (Have used but never daily for 4 weeks) 3) Non-dependent regular smokers (Daily smoking >4 weeks in lifetime but no…	Odds of Smoking: Grouped and Individual AD vs. No AD's	Odds of Smoking (cross-sectional): Adjusted OR (95% CI)*: PD: Odds of Smoking: Occasional User vs. Non User = OR 9.8 (1.2-74.7), p<0.05 Odds of Smoking: Non ND smoker vs. Non user = OR 13.8 (1.7-108.6), p<0.05 Odds of Smoking: ND regular smoker vs. Non user = OR 28.0 (3.7-208.4) p<0.05 Agoraphobia: Odds of Smoking: Occasional User vs. Non User = OR 0.8 (0.3 -1.8) Odds of Smoking: Non ND smoker vs…
John et al, 2004 51	4072 residents aged 18-64 drawn randomly from general population of Northern German city of Lubeck (pop 217,000) - mean age was 41.8 yrs, 50.2% male:	Respondents examined using Munich version of CIDI (M-CIDI) for DSM-IV diagnoses	Smoking categories established: Never smokers = never smoked in their life Never daily smokers = never smoked daily for >=1 month Former daily smokers = have smoked daily for >=1 month in lifetime, but not in last 4 weeks Daily smokers = daily smoking for last 4 weeks prior to interview	Rates of smoking categories vs. grouped anxiety disorders (cross-sectional at baseline)	Risk of AD: Adjusted OR (95% CI)*: MALES: Grouped Anxiety Disorders: Never daily smokers vs. never smokers = OR 1.3 (0.7-2.5)* Grouped Anxiety Disorders: Former daily smokers vs. never smokers = OR 2.1 (1.1-3.9), p<0.05* Grouped Anxiety Disorders: Never daily smokers vs. never smokers = OR 1.9 (1.1-3.5), p<0.05* FEMALES: Grouped Anxiety Disorders: Never daily smokers vs. never smokers = OR 1.3 (0…
Kandel et al, 1997 53	Children and adolescents (604 females, 681 males, n=1285), mean age (12.9 SD 2.6) recruited from probability samples of 4 US locations in 1992.	NIMH DISC 2.3, assessing against DSM-III-R criteria	Self Report of Substance Abuse	% of AD by 4 categories of cigarette use: No lifetime use No use in past 6 month Less than daily use in last 6 months Daily use in last 6 months.	Group Anxiety Disorder % AD: "No Use"= 12.2% % AD: No use last 6 months=7.7% Less than Daily use last 6 months =17.1% Daily use in last 6 months= 39.1% AD diagnosis: Less than Daily use in last 6 months vs. Daily Use in last 6 months (p<0.01) Adjusted OR*: AD Daily Use in last 6 months vs. Non-Daily Use in Last 6 months = 3.9 (no CI's provided) p<0.01 *Adjusted for age, gender, ethnicity, and hou…
Kandel et al, 2001 52	Sample drawn from the 1994, 1995 and 1996 National Household Surveys on Drug Abuse - Cross-sectional surveys of multistage probability samples of the US population 12 years and over (data only utilised for those over 18 years)	Anxiety disorders (GAD, Panic Attack with agoraphobia) utilising modified questionnaires (derived from the CIDI) for DSM-III-R criteria	Self report: Never smoker Former smoker Non ND current smoker ND current smoker	Adjusted OR for any Anxiety Syndrome: Smoking characteric vs. Never used	Odds of AD: Adjusted OR (95% CI)*: Any Anxiety Syndrome (GAD & PA with Agoraphobia): Former smoker vs. never smoker = AOR 1.1 (0.9-1.4)* Non ND smoker vs. never smoker = AOR 1.4 (1.2-1.7)* ND smoker vs. never smoker = AOR 2.6 (2.1-3.2)* * Adjusted for sociodemographic variables
Lasser et al, 2000 54	Participants a part of the National Comorbidity Survey (1), a stratified, multistage probability sample of US non-institutionalised residents age 15-54. Respondents (n= 4411) who undertook the tobacco use component of the NCS survey were included.	Modified CIDI for DSM-III	Self report smoking status: Lifetime smokers (Ever smoked daily for >=1 month) Current smokers (Smoked "fairly regularly" in last month) Peak consumption of cigarettes/day reported.	Rate of smoking by group: Lifetime and past month AD diagnosis vs. No mental illness	Rate of Smoking: Percentage and Chi2 test of difference between groups: SP: Rate of Smoking: Lifetime SP vs. no Mental Illness: Current Smokers = 39.5% vs. 22.5%, p<=0.0001 Rate of Smoking: Lifetime SP vs. no Mental Illness: Lifetime Smokers = 54.0% vs. 39.1%, p<=0.0001 Quit Rate: Lifetime SP vs. no Mental Illness: Quit Rate = 33.4% vs. 42.5%, p<=0.01 Rate of Smoking: Past month SP vs. no Mental …
Lawrence et al, 2010 6	Study Population drawn from the Australian National Survey of Mental Health and Wellbeing, a random population sample (n= 8841) of participants aged 16-85 living in private dwellings in Australia.	CIDI (v3) for ICD-10 and DSM-IV criteria. ICD-10 criteria utilised for this study. 12 month mental disorders were identified as having a lifetime diagnosis and having established symptoms in 12 months prior to survey. Severity of AD measured using the World Mental Health Survey severity measure	Self report smoking: Current smokers= Smoked daily or less than daily Daily smokers = Smoked daily Non-daily smokers were asked if they had ever smoked.	Proportion of current and daily smokers by AD diagnosis and severity	Prevalence of smoking in Grouped and Individual AD: Prevalence % (95% CI): Grouped AD: Prevalence of Current Smoking = 33.4% (31.0-35.9) Prevalence of Daily Smoking = 28.4% (24.4-31.8) PD: Prevalence of Current Smoking = 39.6% (33.4-45.8) Prevalence of Daily Smoking = 27.7% (19.7-34.6) Agoraphobia: Prevalence of Current Smoking = 37.0% (32.7-41.4 Prevalence of Daily Smoking = 34.2% (25.8-42.6) SP…
Morris et al, 2006 55	111,984 individuals aged 12 and older who accessed the Colorado public mental health system during 2003-2004 fiscal years.	Diagnosis confirmed from coded patient records (criteria not specified)	Smoker if endorsed current tobacco use on clinical assessment record	Risk of smoking: AD vs. "Other Primary Diagnosis"* * Reference category included all those without a primary diagnosis or schizophrenia, schizoaffective disorders, bipolar disorder, depression or dysthymia	Risk of smoking: Adjusted OR (95% CI)*: AD vs. Other Primary Diagnosis = OR 0.95 (0.91-1.00), p>0.05 *Adjusted for gender, age, race/ethnicitity
Nelson et al, 1998 56	14-24 year old individuals drawn from German Government registers (n=3021)	Munich-CIDI (M-CIDI) utilising DSM-IV and ICD-10 criteria	Self-Report for smoking: Ever Use vs. Regular Use (used daily for >4 weeks) Nicotine Dependence = DSM-IV	Risk of AD occurrence: Non-ND / Regular Use vs. No Use ND / Regular Use vs. No Use % No Use vs. % Reg Use (Non-ND vs. ND)	Grouped Anxiety Disorders Unadjusted OR (95% CI): Non-ND / Regular Use vs. No Use: OR (95% CI) = 1.10 (0.81-1.48) ND / Regular Use vs. No Use: OR (95% CI) = 1.94 (1.49-2.53) % No Use= 11.5% vs. Non-ND Use (13.4%) vs. ND Use (23%) p<0.05 (No Use vs. Any Use); p<0.05 (Non-ND Use vs. ND Use)
Op Den Velde et al 2002 57	Sample drawn randomly (n=182) from respondents to an approach of study investigating wellbeing of the known 813 men who had previously registered as part of the Dutch civilian resistance living ("Stichting 1940-1945) in the Netherlands during 1986-1988. These were compared against 252 males aged 55-64 who had been included in a general Netherlands Central Bureau for Statistics survey	SCID for DSM-III-R criteria	Self report smoking: Information from "number of cigarettes smoked daily" to calculate weekly rates	Risk of smoking (rates of cigarette consumption): PTSD vs. no PTSD (veterans)	Risk of smoking (rates of cigarette consumption): Rates (%) and significant testing: Rates of Smoking: PTSD vs. No PTSD: 0 cigarettes per week = 43.1% vs. 66.0% PTSD vs. No PTSD: 1-35 cigarettes per week = 6.9% vs. 2.0% PTSD vs. No PTSD: 36-105 cigarettes per week = 26.4% vs. 12.0% PTSD vs. No PTSD: 106-175 cigarettes per week = 15.3% vs. 18.0% PTSD vs. No PTSD: >175 cigarettes per week = 8.3% vs…
Schmitz et al, 2003 58	Population drawn from the German National Health Interview and Examination Survey: a cross-sectional, stratified, nationally representative survey of non-institutionalised Germans aged 18-79 (n=4181)	CIDI for DSM-IV criteria	Self report smokers: Categories: Non smokers Non ND Current smokers ND Current smokers	Prevalence of 12 month AD (All, Pure, Comorbid) by smoking categories	Prevalence of AD: Prevalence 12 month diagnosis % (SE): Never smokers: Prevalence of all AD = 11.9% (0.8) Prevalence of pure AD = 6.2% (0.6) Prevalence of comorbid AD = 5.7% (0.5) Non ND Current smokers: Prevalence of all AD = 13.5% (1.0) Prevalence of pure AD = 7.3% (0.8) Prevalence of comorbid AD = 6.1% (0.7) ND smokers: Prevalence of all AD = 28.3% (2.5) Prevalence of pure AD = 11.8% (1.8) Pre…
Schumann et al, 2004 59	Participants drawn from the German Transitions in Alcohol Consumption and Smoking Study (n= 4072). Participants aged 18-64 were drawn randomly from general population of Lubeck, Germany.	M-CIDI for DSM-IV	Smoking information gathered from M-CIDI: Smokers categorised into: 1) ND Cigarette Ever smokers (M-CIDI ND and at least 1 cigarette/day for >=4 weeks at some stage) 2) Non-ND Cigarette Ever smokers (No M-CIDI ND but at least 1 cigarette/day for >=4 weeks at some stage) 3) Current Cigarette smokers (at least 1 cigarette/day for >=4 weeks within the previous 4 weeks) 4) Former smokers (at least 1 …	Risks of AD: By smoking categories	Grouped and Individual Anxiety Disorders (cross-sectional): Unadjusted OR (95% CI): Grouped AD's: Risk of Disorder: Non ND Ever smoker vs. Never smoker = OR 1.04 (0.84-1.28) Risk of Disorder: ND Ever smoker vs. Non ND Ever smoker = OR 2.20 (1.78-2.73), p<0.05 PD: Risk of Disorder: Non ND Ever smoker vs. Never smoker = OR 1.16 (0.67-2.03) Risk of Disorder: ND Ever smoker vs. Non ND Ever smoker = O…
Sonntag et al, 2000 23	Participants drawn from the Early Developmental Stages of Psychopathology Study (EDSP), a community sample from metropolitan Munich (n= 3021) of adolescents and young adults aged 14 - 24.	M-CIDI for DSM-IV criteria diagnosis	Nicotine dependence: M-CIDI for DSM-IV criteria Self Report: Smoking assessment: Regular smoking defined as daily use for at least 4 weeks Smoking behavior, Age of onset, Age at commencement regular smoking: Categories of smoker: 1) Non-users (No lifetime smoking) 2) Occasional user (Have used but never daily for 4 weeks) 3) Non-dependent regular smokers (Daily smoking >4 weeks in lifetime but no…	Odds of smoking (by categories & gender): SP vs. No SP	Odds of Smoking (cross-sectional): Adjusted OR (95% CI)*: MEN: Odds of smoking: SP vs. no SP: Occasional Users = OR 0.72 (0.34-1.50) Odds of smoking: SP vs. no SP: Non-dependent regular smokers = OR 0.74 (0.29-1.87) Odds of smoking: SP vs. no SP: ND regular smokers = OR 1.88 (0.89-3.98) FEMALES: Odds of smoking: SP vs. no SP: Occasional Users = OR 1.05 (0.62-1.79) Odds of smoking: SP vs. no SP: N…
Tobias et al, 2008 7	Nationally representative sample (n=12992) from New Zealand (The 2003-4 New Zealand Mental Health Survey)	M-CIDI for DSM-IV criteria	Self Report smoking: 3 categories: Current smoker Ex-smoker Never smoker Tobacco consumption estimated utilising the Kessler 10-item Scale of Psychological distress (cross referenced with smoking intensity questions from a later New Zealand Health Survey)	Prevalence of current smoking: AD by gender Proportion of cigarettes consumed by individuals with AD	Prevalence of current smoking: Prevalence (Grouped AD) (95% CI): ALL: Prevalence of current smoking = 30.4% (27.7-33.0) Proportion of total cigarettes consumed by people with AD = 16.0% (14.1-17.9) MALES: Prevalence of current smoking = 28.7% (24.4-33.1) Proportion of total cigarettes consumed by people with AD = 10.5% (8.4 to 12.6) FEMALES: Prevalence of current smoking = 30.6% (27.6-33.6) Propo…
Vesga-Lopez, 2008 60	Sample of civilian, non-institutionalised people aged 18yrs and older from the USA, drawn from the National Institute on Alcohol Abuse and Alcoholism's (NIAAA) 2001-2002 National Epidemiologic Survey on Alcohol and Related Conditions (NESARC) (n= 43093)	Diagnosis assessed using the AUDADIS-IV for DSM-IV criteria	Nicotine Dependence measured using the AUDADIS-IV	Risk of ND (comparisons by gender): Males vs. Females = ND vs. no ND	Gender Risk of ND Adjusted OR (95% CI)*: 12month GAD: Males ND vs. Females ND = OR 1.2 (0.8-1.7) Lifetime GAD: Males ND vs. Females ND = OR 1.4 (1.1-1.9), p<0.05 * Adjusted for age, race-ethnicity, sex, marital status, education, income, urbanicity, region of country
Wittchen et al, 1999 61	Early Developmental Stages of Psychopathology Study (EDSP), community sample of 3021 adolescents and young adults with two follow up surveys at 15 to 30 months after baseline	M-CIDI for DSM-IV criteria	ND by M-CIDI for DSM-IV criteria	Risk of ND: SP (Lifetime) vs. no SP (Lifetime) (by Any SP, Generalized SP or Non-Generalized SP)	Risk of ND: Adjusted OR (95% CI)*: ND: SP (Any) vs. No SP (Any) = 2.0 (1.4-2.9)*, p<0.05 SP (Gen) vs. No SP (Gen) = 2.9 (1.6–5.3)*, p<0.05 SP (Non-Gen) vs. No SP (Non-Gen) = 1.7 (1.1-2.6)*, p<0.05 * Adjusted for age
Wu et al, 2010 62	Samples drawn from two surveys in the United States: The NIMH Methods for the Epidemiology of Child and Adolescent Mental Disorders (MECA) and Westchester Study. Sample (n= 781) of adolescents was drawn from the randomly selected population of 1458 children (Age 9yrs to 17yrs) in 1992.	DISC 2.3 to DSM-III-R criteria (child and parent interview)	Parental and Child Self Report smoking: Lifetime smoking Past 12month smoking Frequent Smoking = >=1 cigarette daily in last 6 months	Risk of Frequent Smoking: AD vs. no AD	Risk of Frequent Smoking: Adjusted OR (95%CI)*: BOYS: Grouped AD: Frequent Smoking AD vs. Frequent Smoking (no AD) = AOR 3.0 (1.3-7.0)*, p<0.05; AOR 2.9 (1.2-6.9)**, p<0.05 SP: Frequent Smoking AD vs. Frequent Smoking (no AD) = AOR 4.9 (1.6-15.1)*, p<0.01; AOR 4.8 (1.6-14.8)**, p<0.01 Agoraphobia: Frequent Smoking AD vs. Frequent Smoking (no AD) = N/A Over Anxious Disorder/GAD: Frequent Smoking A…
